# Supplementary material for: Phloretin Transfersomes for Transdermal Delivery: Design, Optimization, and In Vivo Evaluation
Source: Molecules. 2023 Sep 24;28(19):6790. doi: 10.3390/molecules28196790 (PMC10574780; doi:10.3390/molecules28196790)
Supplement: Supplementary file 1 [file molecules-28-06790-s001.zip]

Archive with 1 entries (1 files):
- molecules-2584834-supplementary.pdf
